# Supplementary material for: Size Fractionation of Fluorescent Graphene Quantum Dots Using a Cross-Flow Membrane Filtration System
Source: Nanomaterials (Basel). 2018 Nov 21;8(11):959. doi: 10.3390/nano8110959 (PMC6267503; doi:10.3390/nano8110959)
Supplement: Supplementary file 1 [file nanomaterials-08-00959-s001.zip]

Archive with 1 entries (1 files):
- nanomaterials-387829-SI.pdf
